# Supplementary material for: Proteomic analysis of blastema formation in regenerating axolotl limbs
Source: BMC Biol. 2009 Nov 30;7:83. doi: 10.1186/1741-7007-7-83 (PMC2794268; doi:10.1186/1741-7007-7-83)
Supplement: Additional file 1 — Statistically significant priority 1 and 2 proteins. Each peptide is listed with its priority number, accession number, gene name, protein name, peptide sequence and maximum fold change (MFC). Proteins identified by axolotl ESTdb are in bold. [file 1741-7007-7-83-S1.XLS]

## Sheet: TableS2 
Priority	Accession No	Gene Name	Protein Name	Peptide Sequence	MFC
2	NP_001084	ACACA	Acetyl-Coenzyme A carboxylase, beta	ADSLLNLVDVE	1.74528
1	NP_001080287	ANP32E	Acidic (leucine-rich) nuclear phosphoprotein 32 family, member E	CPNITYLNLSGNK	1.29863
1	NP_989067	RPLP0	Acidic ribosomal phosphoprotein P0	CFIVGADNVGSK	1.35449
2	NP_989067	RPLP0	Acidic ribosomal phosphoprotein P0	CFIVGADNVGSK	1.37421
1	NP_001080060	ACTC1	Actin, alpha 1, skeletal muscle	KDLYANNVLSGGTTMYPGIADR	1.65532
1	NP_001080060	ACTC1	Actin, alpha 1, skeletal muscle	KDLYANNVMSGGTTMYPGIADR	1.62634
1	ACD74895	ACTB	Actin, beta	LPDGQVITIGNER	1.5798
2	ACD74895	ACTB	Actin, beta	LAPSTMK	1.39468
1	NP_001017992	ACTBL2	Actin, beta-like 2	DLYANTVLSGGSTMYPGIADR	1.30615
1	NP_001605	ACTG1	Actin, gamma 1 propeptide	TVLSGGTTMYPGIADR	1.22453
1	NP_001072666	ACTN1	Actinin, alpha 1	VLAVNQENEQLMEDYEK	1.22881
1	NP_001135513	ACTN3	Actinin, alpha 3	CQLEINFNTLQTK	1.54302
1	NP_001135513	ACTN3	Actinin, alpha 3	FAIQDISVEETSAK	1.58167
1	NP_001135513	ACTN3	Actinin, alpha 3	LLETIDQLYLEFAK	1.49696
1	NP_004915	ACTN4	Actinin, alpha 4	VGWEQLLTTIAR	1.34598
2	NP_001089193	ACTR2-A	Actin-related protein 2 homolog	SMLEVNYPMENGIVR	1.3903
2	NP_001005828	ATF1	Activating transcription factor 1	MRGAGGEDAGDR	1.21142
2	NP_001084351	APC	Adenomatous polyposis coli	SQTNTLAIIESGGGILR	1.34014
2	NP_001087683	AK1B	Adenylate kinase 1b	GELVPLDTVLDMLK	1.25232
2	CAJ81568	AK2	Adenylate kinase 2	GFLLDGFPR	1.30399
2	NP_001168	ARL1	ADP-ribosylation factor-like 1	GTGLDEAMEWLVETLK	1.60396
2	NP_001011102	AKT1S1	AKT1 substrate 1 (proline-rich)	LEAPDEEDYDDYNK	1.25489
2	NP_005580	ALDH6A1	Aldehyde dehydrogenase 6A1 precursor	TLADAEGDVFR	1.28353
2	AAB83966	AOX1	Aldehyde oxidase	MDPVHYPSLADK	1.85777
1	NP_001005643	ALDOA	Aldolase A, fructose-bisphosphate	QLLFTADDR	1.21688
1	NP_001005643	ALDOA	Aldolase A, fructose-bisphosphate	YASICQQNGIVPIVEPEILPDGAHDLKR	1.20624
1	NP_989131	ALDOB	Aldolase B, fructose-bisphosphate	GILAADESVGTMGSR	1.23026
2	NP_005156	ALDOC	Aldolase C, fructose-bisphosphate	GVVPLAGTDGETTTQGLDGLSER	1.25601
2	NP_001079079	SOJO	Alpha helical protein p170	DQIVNLEDNINK	1.51008
2	NP_653168	ANGEL2	Angel homolog 2 (Drosophila)	TQIKPSLESLGYHCEYKAR	1.3705
2	NP_001085207	ABTB1	Ankyrin repeat and BTB (POZ) domain containing 1	LVDSEEFAAAIREDAEAVEER	1.15571
2	NP_001006702	ANXA1	Annexin A1	GVDEATIIDILTK	1.20409
2	NP_004030	ANXA2	Annexin A2, isoform 2	QDIAFAYQR	1.31879
2	NP_001016047	ANXA4	Annexin A4	GAGTDEGCLIEILASR	1.17224
2	NP_001086518	ANXA6	Annexin A6	GLGTDEKSIIEILANR	1.27436
2	NP_001081284	ANXA2-A	Annexin II	ASSNFDAERDAAAIETAIK	1.70941
2	EAW86843	ASPH	Aspartate beta-hydroxylase,, isoform CRA_d	LGIYDADGDGDFDVDDAK	1.71467
1	NP_001025610	ATP5A1	ATP synthase subunit alpha, mitochondrial	EVAAFAQFGSDLDAATQQLLNR	1.13786
1	NP_001072333	ATP2A3	ATPase, Ca++ transporting, ubiquitous	SAAEMVLADDNFSSIVSAVEEGR	1.30018
2	NP_056020	ATP11A	ATPase, class VI, type 11A, isoform a	FLIIFLVQLIIDTPTSPVTSG	2.71528
2	NP_036221	ABCB10	ATP-binding cassette, sub-family B, member 10	SVTENLSDGLR	1.21142
2	NP_057336	BIRC6	Baculoviral IAP repeat-containing 6	LVKGMAGGK	1.62942
2	NP_001704	BHMT	Betaine-homocysteine methyltransferase	QGFIDLPEFPFGLEPR	1.29577
2	NP_001786	CDH5	Cadherin 5, type 2 preproprotein	LMMLLATSGACLGLLAVAAVAAAGANPAQR	1.6192
1	NP_001080404	ATP2A2	Calcium ATPase	SLPSVETLGCTSVICSDK	1.18852
1	NP_001080404	ATP2A2	Calcium ATPase	IDQSILTGESVSVIK	1.71604
2	NP_001120693	CACNA1A	Calcium channel, alpha 1A subunit, isoform 3	GAAAGVVVGSGGGRGAGGSRQGGQPGAQRMYK	1.59786
2	NP_060868	CACNA2D3	Calcium channel, voltage-dependent, alpha 2/delta 3 subunit	MLDIALNEAFNI	2.02013
2	NP_001083858	CAMK2D	Calcium/calmodulin-dependent protein kinase II delta12 subunit	ICDPGLTSFEPEALGNLVEGMDFHR	1.29244
2	NP_005177	CAPN1	Calpain 1, large subunit	NYPATFWINPQFK	1.54088
2	NP_005177	CAPN1	Calpain 1, large subunit	LEICNLTPDALK	1.47316
2	NP_005177	CAPN1	Calpain 1, large subunit	LALESAGFK	1.4526
2	NP_988894	CASQ1	Calsequestrin 1	AEEDDPDGYEFLEIIK	1.60899
2	NP_988894	CASQ1	Calsequestrin 1 .	AEEDDPDGYEFLEILK	1.60899
2	NP_005172	CA3	Carbonic anhydrase III	GENQSPVELHTKDIR	1.38498
1	NP_001894	CTNNA1	Catenin, alpha 1	VLTDAVDDITSIDDFLAVSENHILEDVNK	1.47953
2	NP_001894	CTNNA1	Catenin, alpha 1	VLTDAVDDITSIDDFLAVSENHILEDVNK	1.39232
2	NP_001083930	CBTF122	CCAAT box transcription factor p122 subunit	GWPLELLCEK	1.27916
2	NP_620481	CNTNAP4	Cell recognition protein CASPR4, isoform 2	QWLQIDLGER	1.3849
1	NP_001006757	CCT2	Chaperonin containing TCP1, subunit 2 (beta)	AIGIDNPAAQVLVDMSK	1.25678
2	NP_060143	C1orf26	Chromosome 1 open reading frame 26	LTNAGSKLDHGVK	1.48452
2	NP_775796	C11orf42	Chromosome 11 open reading frame 42	SPPPGAQGGGPR	1.38425
2	NP_001078916	C2orf77	Chromosome 2 open reading frame 77	IQDSLDRLTR	1.44521
2	NP_067066	C6orf115	Chromosome 6 open reading frame 115	CANLFEALVGTLK	1.22233
2	NP_060464	C7orf42	Chromosome 7 open reading frame 42	FNNLDLCVSDNETLK	1.6663
2	NP_060745	C7orf43	Chromosome 7 open reading frame 43	YLPVMPDGSVL	1.19811
2	CAI40039	CXorf59	Chromosome X open reading frame 59	VIPGSHSGINNK	1.42876
2	NP_055490	CROCC	Ciliary rootlet coiled-coil	LSEEIAALQQ	1.31366
1	NP_001017313	CS	Citrate synthase	GLVYETSVLDPDEGIR	1.15145
1	NP_009029	CLTCL1	Clathrin, heavy polypeptide-like 1	AFMTADLPNELIELLEK	1.1613
1	NP_064583	CCDC47	Coiled-coil domain containing 47	NVPGS	1.51133
1	NP_000079	COL1A1	Collagen, type I, alpha 1 preproprotein	SGEYWIDPNQGCNLDAIK	1.322
1	NP_001080821	COL1A1	Collagen, type I, alpha 1	QGPSGPSGERGPPGPSGPPGLGGPPGESGR	1.92346
2	NP_001080821	COL1A1	Collagen, type I, alpha 1	DKGIAGPPGRDGIPGQ	4.86099
1	NP_001081258	COL2A1	Collagen, type II, alpha 1	AGGAQMGVMQGPMGPMGPR	1.22151
2	NP_000083	COL4A4	Collagen, type IV, alpha 4 precursor	GDLGLPGWLGTK	1.23969
1	NP_000384	COL5A2	Collagen, type V, alpha 2, preproprotein	GQPGSMGLPGPKGSSGDPGKPGEAGNAGVPGQR	2.08904
2	NP_000384	COL5A2	Collagen, type V, alpha 2, preproprotein	GEPGEPGQK	2.63502
2	NP_542376	COL12A1	Collagen, type XII, alpha 1 short, isoform precursor	IIYSPTVGDPIDEYTTVPGR	1.47176
2	NP_005194	COL13A1	Collagen, type XIII, alpha 1, isoform 1	GEPGPPGLPGPPGPK	2.66279
2	NP_037458	C18orf8	Colon cancer-associated protein Mic1	TSVIFDIKLR	1.21142
1	NP_001083652	CPNE3	Copine III	EALSQAVLAEVPK	1.1785
2	NP_057487	CWC15	CWC15 homolog	MENILSGNPLLNLTGPAAQ	3.32514
2	NP_001082659	PPIA	Cyclophilin A	FADENFTLK	1.33833
1	NP_001082659	PPIA	Cyclophilin A	AGPNTNGSQFFICTAK	1.22023
1	ABY21330	COX-Va	Cytochrome c oxidase subunit Va precursor	GMNTLIGYDLVPEPK	1.37762
2	NP_001095227		Cytokeratin type II	MEGLTDEINFLR	1.81616
2	XP_001922220	DDX10	DEAD (Asp-Glu-Ala-Asp) box polypeptide 10	ISQLQEKKK	1.31322
2	NP_055644	DDX46	DEAD (Asp-Glu-Ala-Asp) box polypeptide 46	KWSLEDDDDDEDDPAEAEK	2.62527
2	NP_598014	DCN	Decorin, isoform e precursor	VVQCSDLGLDKVPK	1.2313
1	NP_001080177	DES	Desmin	EDAENNLAAFR	1.29794
2	AAI21310	DSP	Desmoplakin	IELLEEELR	1.3116
1	NP_001008844	DSP	Desmoplakin, isoform II	GFFDPNTEENLTYLQLK	1.31852
2	NP_631918	DAGLB	Diacylglycerol lipase, beta, isoform 1	SMSKLLYIR	3.88311
2	NP_219493	DIXDC1	DIX domain containing 1, isoform b	KLSDVSYHQVDLER	1.40105
2	NP_006043	DSCR3	Down syndrome critical region protein 3	LFTCPTQETTNFK	1.36095
2	XP_001144232	CCDC88C	DVL-binding protein DAPLE, isoform 1	ENHHLLSQIQLLSQQNQML	2.37335
2	NP_060009	DNAH3	Dynein, axonemal, heavy chain 3	LSLDYYNKLR	1.37618
2	NP_006132	DYNC1LI2	Dynein, cytoplasmic, light intermediate polypeptide 2	NNAASEGVLASFFNSLLSKK	1.4919
2	NP_001005077	DYNLL1	Dynein, light chain, LC8-type 1	NADMSEEMQQDSVECATQALEK	1.25815
2	NP_001072166	E4F1	E4F transcription factor 1	MVLNERGR	1.78739
2	NP_005656	EVI5	Ecotropic viral integration site 5	NAMNELQDELMTIRLR	4.00458
2	NP_001089077	ECTO	Ectodermin	NSNGAGETGSPGETESQAVEEPE	1.74943
2	NP_644670	EHD4	EH-domain containing 4	VYIGSFWAQPLQNTDNR	1.22099
1	NP_001419	ENO1	Enolase 1	YGKDATNVGDEGGFAPNILENK	1.17882
1	NP_001080346	ENO3	Enolase 3, beta, muscle	DATNVGDEGGFAPNILENNEALELLK	1.2813
2	NP_001005437	ECHS1	Enoyl Coenzyme A hydratase, short chain, 1, mitochondrial	AQFGQPEILLGTIPGAGGTQR	1.27504
2	NP_004431	EPHA7	Ephrin receptor A7	SSSQDLQCSR	1.40989
2	NP_001007988	NPC2	Epididymal secretory protein E1	IAGIAVPFPIS	1.44842
1	EAW82176	EPPK1	Epiplakin 1	GFFDPNTHENLTYMQLLQR	1.55301
1	NP_001080856	EEF1A2	Eukaryotic translation elongation factor 1, alpha 2	IGGIGTVPVGR	1.56624
2	NP_001080856	EEF1A2	Eukaryotic translation elongation factor 1, alpha 2	IGGIGTVPVGR	1.59122
1	NP_989255	EEF2	Eukaryotic translation elongation factor 2	CELLYEGPPDDEAAMGIK	1.262
1	NP_001011139	EIF4A1	Eukaryotic translation initiation factor 4A,, isoform 1	MFVLDEADEMLSR	1.33
2	NP_001408	EIF4B	Eukaryotic translation initiation factor 4B	GFGYAEFDDLDSLLR	1.26855
2	NP_004721	ETF1	Eukaryotic translation termination factor 1	VPPNGLVVYCGTIVTEEGK	1.39583
2	NP_001013861	EXOC7	Exocyst complex component 7, isoform 1	TIVKETYGAFLQK	1.45915
2	NP_001083734	XPO1	Exportin-1	YMLLPNQVWDSIIQQATK	1.15205
1	NP_001025629	EZR	Ezrin	IGFPWSEIR	1.62175
1	NP_001025629	EZR	Ezrin	IGFPWSEIR	2.04489
2	NP_001008138	FAM53A	Family with sequence similarity 53, member A	QRSTSISLPQNLVTVK	3.40711
2	XP_001501300	FAM70A	Family with sequence similarity 70, member A	SSDMSLPDSMGAFNR	1.91846
2	NP_989293	FUBP1	Far upstream element binding protein 1	VPDGMVGFIIGR	1.27149
2	NP_068598	FASTKD5	FAST kinase domains 5	ILTTSSAHPGLEFSK	1.53223
2	NP_524144	MYL1	Fast skeletal myosin alkali light chain 1,, isoform 1f	MKEEEVEALMAGQEDSNGCINYEAFVK	1.41807
2	NP_203751	FHDC1	FH2 domain containing 1	ARGAGERASLR	2.06329
2	NP_001427	FBL	Fibrillarin	GRGGGGGGGGGGGGGR	1.40032
1	NP_000129	FBN1	Fibrillin 1 precursor	TLPGGNQCIVPICR	1.25408
2	NP_001080639	FGG	Fibrinogen, gamma polypeptide	EGFGYLSPNDKTEFWLGNEK	4.64033
1	NP_001081418	FGB	Fibrinopeptide B	VYCDMATHDGGWTVIQNR	3.38939
1	NP_001025695	FN1	Fibronectin 1	QFYQIGDSWEK	1.46179
2	NP_001025695	FN1	Fibronectin 1	QFYQIGDSWEK	1.66536
2	NP_997647	FN1	Fibronectin 1, isoform 1 preproprotein	SYTITGLQPGTDYK	1.50228
1	NP_001448	FLNB	Filamin B, beta (actin binding protein 278)	LIALLEVLSQK	1.28497
2	NP_068758	FKBP10	FK506-binding protein 10	SSTYDTYVGSGWLIK	1.33658
2	XP_001375482	FSHB	Follicle-stimulating hormone receptor	SQLNQYVISLLLQK	1.26127
2	NP_006009	GPR109B	G protein-coupled receptor 109B	DPVVYYFSSPS	2.64857
1	NP_001485	GDI2	GDP dissociation inhibitor 2, isoform 1	SPYLYPLYGLGELPQGFAR	1.13014
1	NP_001011138	GLUD1	Glutamate dehydrogenase 1	GFIGPGIDVPAPDMSTGER	1.20517
2	NP_000843	GSTP1	Glutathione transferase	MLLADQGQSWK	1.25692
2	NP_001080567	GAPDH	Glyceraldehyde-3-phosphate dehydrogenase	VIISAPSADAPMFVMGVNHEK	1.42618
1	NP_001080567	GAPDH	Glyceraldehyde-3-phosphate dehydrogenase	VVSNASCTTNCLAPLAK	1.63622
2	NP_001080567	GAPDH	Glyceraldehyde-3-phosphate dehydrogenase	VVSNASCTTNCLAPLAK	1.50953
2	NP_001080567	GAPDH	Glyceraldehyde-3-phosphate dehydrogenase	LVSWYDNEFGYSER	1.40387
1	NP_005600	PYGM	Glycogen phosphorylase	WLVLCNPGLAEVIAER	1.2295
2	NP_002068	GOLGA1	Golgin 97	LEKNKTIKQMQQ	1.84923
1	CAJ83821	RAN	GTP-binding nuclear protein Ran, member RAS oncogene family	FNVWDTAGQEK	1.30759
2	BAB18640	XG28K	GTP-binding protein like 1	CILLGDGAVGK	1.38208
1	NP_001080133	GNB2L1	Guanine nucleotide binding protein, beta 2, related sequence 1	DGQAMLWDLNEGK	1.22399
2	NP_005135	HR	Hairless protein, isoform a	GFPQGPKDMLPLVEGEGPQ	1.79517
2	NP_443179	HAK	Heart alpha-kinase	ELEKAPKLLQDPCQK	3.39823
2	NP_006299	HSPB3	Heat shock 27kda protein 3	DLSAVLCHDGILVVEVKDPVGTK	1.29835
1	NP_001072429	HSPA1L	Heat shock 70kda protein 1-like	IINEPTAAAIAYGLDK	1.32801
1	NP_006588	HSC70	Heat shock 70kda protein 8, isoform 1	NQVAMNPTNTVFDAK	1.19659
1	NP_001092042	HSP90AA1	Heat shock 90kda protein 1, alpha	NPDDITNEEYGEFYK	1.47346
1	NP_001017963		Heat shock 90kda protein 1, alpha, isoform 1	TLTIVDTGIGMTK	1.88359
1	NP_001086624	HSP90AB1	Heat shock 90kda protein beta	GFEVVYMTEPIDEYCVQQLK	1.29983
2	NP_001087285	HSP27	Heat shock protein 27	ISLDVNHFAPEELVVK	1.3984
1	AAX38250	HSP90AB2P	Heat shock protein 90Bb	TLTLVDTGIGMTK	1.83724
1	NP_001084280	HSP90B1	Heat shock protein gp96	ELISNASDALDK	1.44643
2	NP_065822	HACE1	HECT domain and ankyrin repeat containing, E3 ubiquitin protein ligase 1	HVACTVQCLLDSGAD	1.47795
2	NP_001016495	HBE1	Hemoglobin, epsilon 1	LLVVYPWTQR	1.85025
1	NP_001039236	HNRPAB	Heterogeneous nuclear ribonucleoprotein A/B	MFVGGLSWDTSKK	1.17791
1	NP_001039236	HNRPAB	Heterogeneous nuclear ribonucleoprotein A/B	IFVGGLNPEATEEK	1.21511
2	NP_004957	HNRNPF	Heterogeneous nuclear ribonucleoprotein F	ATENDIYNFFSPLNPVR	1.4586
2	NP_001086923	HNRNPH2	Heterogeneous nuclear ribonucleoprotein H2 (H')	STGEAFVQFASQEIAEK	1.25433
2	NP_001120907	HNRNPH3	Heterogeneous nuclear ribonucleoprotein H3	EEIVQFFSGLR	1.31231
1	CAJ83219	HNRPK	Heterogeneous nuclear ribonucleoprotein K	GSFGDIGGPVITTQVTIPK	1.27509
1	NP_002131	HNRPK	Heterogeneous nuclear ribonucleoprotein K	IITITGTQDQIQNAQYLLQNSVK	1.28711
1	NP_001005335	HNRNPL	Heterogeneous nuclear ribonucleoprotein L, isoform b	ASLNGADIYSGCCTLK	1.27463
2	NP_001005335	HNRNPL	Heterogeneous nuclear ribonucleoprotein L, isoform b	ASLNGADIYSGCCTLK	1.2218
1	NP_001090833	HNRNPU	Heterogeneous nuclear ribonucleoprotein U	YNILGTNTIMDK	1.14169
2	NP_001090833	HNRNPU	Heterogeneous nuclear ribonucleoprotein U	GYFEYIEENK	1.25874
2	NP_001080724	NHP2L1	High mobility group-like nuclear protein 2 homolog 1 (non-histone chromosome protein 2-like 1)	TLLDLVQQAANYK	1.27143
2	CAJ82556	HIST2H2BF	Histone 2, h2bf	LLLPGELAK	1.48499
2	NP_066298	HIST1H3F	Histone cluster 1, H3f	FQSSAVMALQEACEATLVGLFEDTNLCAIHAK	1.478
1	NP_073177	HIST1H4B	Histone cluster 1, H4b	TVTAMDVVYALK	1.46599
1	NP_001035807	HIST2H2AA4	Histone cluster 2, h2aa4	VTIAQGGVLPNIQAVLLPK	1.37576
1	AAA49762		Histone H2A	VGAGAPVYLAAVLEYLT	1.65524
1	NP_001016178	H2AFV	Histone H2A family, member V	GDEELDSLIK	1.39021
1	NP_001015968	H2AFX	Histone H2A family, member X	LEYLTAEILELAGNAAR	1.80599
1	NP_001015968	H2AFX	Histone H2A family, member X	LLGGVTIAQGGVLPNIQAVLLPK	1.36037
1	NP_001015968	H2AFX	Histone H2A family, member X	LLGGVTIAQGGVLPNIQAVLLPK	1.45192
1	NP_001080881	H2AFY2	Histone H2A family, member Y2	AEILELAGNAAR	1.58849
1	NP_001079528	H2A.ZL1	Histone H2A.Zl2	AAILEYLTAEVLELAGNASK	1.66618
1	AAA49763	HIST2H2BE	Histone H2B	NSFVNDIFER	1.21431
1	ABD91480	HIST1H3A	Histone H3a	SSAVMALQEASEAYLVGXFEDTNLCAIHAK	1.40701
2	XP_001716324		Hypothetical protein	ALPNGAVGR	1.6268
2	XP_001723170		Hypothetical protein	LGIVCWGW	1.24069
2	NP_057452	ISYNA1	Inositol-3-phosphate synthase 1	VLVDFLIGSGLK	2.59161
2	NP_003595	IRS4	Insulin receptor substrate 4	LETADAPAR	2.56228
2	NP_001025560	IRF6.2	Interferon regulatory factor 6, gene 2	Polyamine modulated factor 1 binding protein 1	1.65052
2	NP_002176	IL7R	Interleukin 7 receptor precursor	FLLIGKSNICVK	2.07321
2	NP_006268	ITSN2	Intersectin 2, isoform 1	KNTSGWWQGELQARGK	2.85571
2	NP_055240	INVS	Inversin, isoform a	SPGGSLGGALQK	4.39978
2	NP_001080459	KPNA2	Karyopherin alpha 2 (RAG cohort 1, importin alpha 1)	EREPPIDRIIQAGLIPK	1.66099
2	NP_002256	KPNB1	Karyopherin beta 1	GALQYLVPILTQTLTK	1.35449
2	NP_001086414	RANBP6	Karyopherin-beta 3 variant	IFSIIADGAIHESIK	1.83531
2	NP_001079038	XAK-B	Keratin XAK-B,adult	SEYQQLLDIK	1.6127
1	NP_001079175	XAK-C	Keratin XAK-C, adult	SDMELQSNEYKQLLDIK	1.49054
1	NP_001116496	KRT12	Keratin 12	TIVEEVVDGK	2.01737
2	NP_001116496	KRT12	Keratin 12	TIVEEVVDGK	1.72113
2	CAJ81613	KRT19	Keratin 19	DAEAWFFSQ	2.57711
2	NP_003676	KHSRP	KH-type splicing regulatory protein	VPDGMVGLIIGR	1.13376
2	NP_115800	KIAA1826	Kiaa1826	QETQTLLKEIKK	2.18659
2	AAB94793		Kruppel-like factor 6	GNGDASPDGR	1.80116
2	ACB59248	RPSA	Laminin receptor	SGALDVLQMKEEDVLK	1.189
2	ACB59248	RPSA	Laminin receptor	AIVAIENPADVCVISSR	1.35497
2	NP_001079053	KRT5.5	Larval keratin	VDALTDELNFLR	1.27993
2	NP_003564	LTBP4	Latent transforming growth factor beta binding protein 4, isoform b	MGDVKALLFVAAARAR	1.56361
2	NP_078950	LIN28	Lin-28	GFGFLSMTA	1.56547
2	NP_001079470		LOC 379157	ILGITCVGGNTPLDNVCK	1.62247
2	NP_001013660		LOC 388199	GTPPTPNPWGPEQPQNRHK	1.13462
2	NP_001085105		LOC 432176	IVVANADMAVAK	1.30422
2	NP_001086459		LOC 446279	GIAVSHLDNVIK	1.59653
2	NP_001008062	LOH11CR2A	Loss of heterozygosity 11 chromosomal region 2 gene A protein homolog	FVLPAVLNPR	1.24843
2	NP_001074725	JMJD1B	Lysine (K)-specific demethylase 3B	KIEGREGR	6.82065
1	NP_059447	MVP	Major vault protein	YVAGDEWLFEGPGTYIPR	1.09703
2	NP_113605	MARK4	MAP/microtubule affinity-regulating kinase 4	AGIPERR	1.6174
2	NP_001080158	MMCM3	Maternal DNA replication licensing factor 3 (minichromosome maintenance deficient 3)	TPMENIGLQDSLLSR	1.52235
2	NP_989238	MATN2	Matrilin 2	VAIVFTDGR	1.22291
2	AAI41812	MATN4	Matrilin 4	SVRPQNFELVK	1.74648
2	NP_954659	MATR3	Matrin 3	ITPENLPQILLQLK	1.37032
2	NP_064706	MNT	MAX binding protein	FLEWQAQQQQR	2.64574
2	XP_001715244		Mcg49427	LYTLVTYVPVTTFE	1.57476
2	NP_940953	MIA3	Melanoma inhibitory activity family, member 3	MAAAPGLLVWLLVLR	1.83551
2	NP_009220	MME	Membrane metallo-endopeptidase	EMNKVMELEK	1.65967
2	NP_001011163	MTA1	Metastasis associated 1	MENPEMVDLPEK	1.74951
2	NP_001085755		MGC80684 protein	YIFNTSVTESFEEFK	1.69558
2	NP_001085823		MGC80840 protein	TDELENLIDIKPSAIK	1.29687
2	NP_001087179		MGC84531 protein	QANPGKFDTNPTYK	2.22702
2	NP_005922	MICB	MHC class I polypeptide-related sequence B	AQTLAMNVTNFWK	2.09451
2	NP_001090169	XMAP215	Microtubule Associated Protein 215 kda	ELGADICLMYVEIEK	1.60371
2	NP_055831	MAST3	Microtubule associated serine/threonine kinase 3	PQEEATGLPTSVPQIAVEGEEAVPV	1.87319
1	NP_001001256	ATP5B	Mitochondrial ATP synthase beta subunit	IPSAVGYQPTLATDMGTMQER	1.11131
1	AAM33247		Mitotic phosphoprotein 39	QFFSQYGEVVDVFIPKPFR	1.1845
1	NP_001082200		Mu/m-calpain large subunit	NNPATFWINPQFK	1.45674
2	NP_038479	MYOF	Myoferlin, isoform a	YPQEKNNGPK	1.95228
1	NP_001106379	MYBPC3	Myosin binding protein C, cardiac	IAFQYGITDLR	1.51487
2	NP_001080439	MYO1E	Myosin I e	NPLLEAFGNAK	2.56147
2	CAA67131	MYO1C	Myosin Ic	MSLLQLVEILQSK	1.74179
1	NP_037424	MYLPF	Myosin light chain, phosphorylatable, fast skeletal muscle	GADPEDVITGAFK	1.69921
1	NP_037424	MYLPF	Myosin light chain, phosphorylatable, fast skeletal muscle	KFLEELLTTQCDR	1.82321
2	NP_002468	MYL5	Myosin regulatory light chain 5	EAFTLMDQNR	2.04427
2	NP_000250	MYO5A	Myosin VA, isoform 1	MLPELFQDDEK	1.59718
1	NP_001093582	MYH2	Myosin, heavy chain 2, skeletal muscle, adult	IQGTLEDQIISANPLLEAFGNAK	1.56569
1	NP_002461	MYH3	Myosin, heavy chain 3, skeletal muscle, embryonic	LQGEVEDLMVDVER	1.50754
1	NP_000248	MYH7	Myosin, heavy chain 7, cardiac muscle, beta	TLEDQIIQANPALEAFGNAK	1.51533
1	NP_000248	MYH7	Myosin, heavy chain 7, cardiac muscle, beta	NLQEEISDLTEQLGEGGK	1.62085
1	NP_002463	MYH8	Myosin, heavy chain 8, skeletal muscle, perinatal	LEQQVDDLEGSLEQEKK	1.54707
1	NP_001006805	MYH13	Myosin, heavy polypeptide 13, skeletal muscle	MQGTLEDQIIQANPLLEAFGNAK	1.55166
1	NP_001006915	MYH2	Myosin, heavy polypeptide 2, skeletal muscle, adult	ILNASAIPEGQFIDSK	1.48256
1	NP_060003	MYH4	Myosin, heavy polypeptide 4, skeletal muscle	DLEESTLQHEATAAALR	1.54616
1	NP_065935	MYH7B	Myosin, heavy polypeptide 7B, cardiac muscle, beta	TGGTLEDQIIEANPAMEAFGNAK	1.39196
1	NP_002464	MYH9	Myosin, heavy polypeptide 9, non-muscle	TQLEELEDELQATEDAK	1.12835
1	NP_612412	MYLC2PL	Myosin, light chain 10, regulatory	NLCYVITH	1.3623
1	NP_001107717	MYL2	Myosin, light chain 2, regulatory, cardiac, slow	GADPEETILNAFK	1.9437
1	NP_001107717	MYL2	Myosin, light chain 2, regulatory, cardiac, slow	AGGANSNVFSMFEQTQIQEFK	1.81531
1	AAH84529	MYH1	Myosin-1	IAYLMGLNSADLLK	1.47704
1	BAG06723	MYH14	Myosin-14	QLLQANPILEAFGNAK	1.2237
2	AAZ85978	MYO9A	Myosin-Ixa,, isoform 1	AGPVLEAFGNAK	2.21397
2	CAA58788	NEB	Nebulin	KVQDQLSEVK	1.73224
2	NP_001133355	ULA1	NEDD8-activating enzyme E1 regulatory subunit	NTVSGQVEESPEK	1.92864
2	NP_076965	AHNAK	Neuroblast differentiation-associated protein AHNAK nucleoprotein, isoform 2	EVFSSCSSEVVL	1.3889
2	NP_001032764	NBPF20	Neuroblastoma breakpoint family, member 20	ALDLDRIKK	4.39978
2	NP_001040625	NET1	Neuroepithelial cell transforming gene 1, isoform 1	AAIAPFQSAG	2.75555
2	NP_006151	NEUROD2	Neurogenic differentiation 2	MHDLNAALDNLR	1.27975
2	NP_065176	NAV1	Neuron navigator 1	SVSSLSNR	2.11117
2	NP_001079155	NOS1	Neuronal nitric oxide synthase 1	ESGNLTIEEAGAFISKLRDDNR	4.93226
2	NP_000260	NME1	Non-metastatic cells 1, protein (NM23A) expressed in, isoform b	GLVGEIIK	1.56947
2	NP_001037917	CYP2F1	Novel cytochrome P450 cyp2 family protein	GVSLTSIPLDHKICALSR	2.41673
2	NP_001020750	NDEL1	Nuclear distribution gene E homolog (A. Nidulans)-like 1, isoform A	AIPNGFGTSPLTPSAR	1.19332
2	AAA79175	NFATC4	Nuclear factor of activated T-cells, cytoplasmic 4	LGGPGGGAGGAGGGRVLECPSIR	1.97098
2	AAH51670	NR2C2	Nuclear receptor subfamily 2 group C member 2	AIVLFSPGK	2.32387
2	NP_001016757	NUP37	Nucleoporin 37kda	FQEEDSAVEGIEFK	1.45753
2	NP_001082010	NAP1L1-A	Nucleosome assembly protein 1 p56a	GIPEFWLTVFK	1.34208
2	NP_001008044	OLA1	Obg-like ATPase 1	YHKPASKVPAFLNVVDIAGLVK	1.18085
2	NP_443075	OBSCN	Obscurin, cytoskeletal calmodulin and titin-interacting rhogef, isoform a	DLGDPSMDK	1.61002
2	XP_001136968	OR7E24	Olfactory receptor 7E24	LFLSMCLVT	1.60768
2	XP_001174950	OR2AT4	Olfactory receptor, family 2, subfamily AT, member 4	AAITKIMSQ	2.00935
2	NP_001004705	OR4D10	Olfactory receptor, family 4, subfamily D, member 10	VLVDLLSER	1.34475
2	EAW98026	OAS2	Oligoadenylate synthetase 2 (2'-5'), 69/71kda,, isoform CRA_a	IKDLPSLSPYALELLTVYAWEQGCRK	1.66499
2	NP_064714	PAPPA2	Pappalysin 2, isoform 1	AEDGQGDSGISSHFQPWPK	1.30218
2	NP_001032370	PALM2	Paralemmin 2, isoform b	EESLATEPAPGTQKK	3.18891
1	NP_001015897	PVALB	Parvalbumin	IGVDEFQALVK	3.05449
1	NP_001015897	PVALB	Parvalbumin	IGVDEFQALVK	2.05802
2	NP_001015897	PVALB	Parvalbumin	IGVDEFQALVK	2.95685
2	NP_620169	PNPLA5	Patatin-like phospholipase domain containing 5	SPELEAALKK	1.42303
2	NP_001082426	PDLIM1	PDZ and LIM domain 1 (elfin)	MTPPEGYDVVTVFPK	1.29355
1	NP_006466	POSTN	Periostin, osteoblast specific factor, isoform 1	IIHGNQIATNGVVHVIDR	2.16134
2	AAI50790	PXDN	Peroxidasin homolog (Drosophila)	IVNEGGIDPLLR	1.50971
1	NP_001011135	PRDX1	Peroxiredoxin 1	FYPLDFTFVCPTEIIAFSDR	1.23762
2	NP_066284	DHRS4	Peroxisomal short-chain alcohol dehydrogenase	VFHSSLQSISSLDGQGKR	4.44661
2	NP_001001251	PGM1	Phosphoglucomutase 1	NGFFVNPSDSVAVIAANIFSIPYFQHTGVR	1.34362
2	NP_001086928	PGK2	Phosphoglycerate kinase 2	ALENPERPFLAILGGAK	1.43863
2	NP_001025062	PGAM3	Phosphoglycerate mutase family 3	CMEFLGDEGTLCK	1.27533
2	NP_055325	PCLO	Piccolo, isoform 2	QVDPV	1.44416
2	NP_001016153	PAIRBP1	Plasminogen activator inhibitor 1 RNA-binding protein	FDQLFDDESDPFEVLK	1.18351
1	NP_005023	PLS3	Plastin 3	TISSSLAVVDLIDAIQPGCINYDLVK	1.13578
2	NP_055979	PLEKHM2	Pleckstrin homology domain containing, family M (with RUN domain) member 2	LLSALNSGWKTIYQVDLPHTAIQEASNKK	1.68286
2	NP_055440	NPHS2	Podocin	APAATVVDVDEVR	1.63995
1	NP_001005051	PABPC1	Polyadenylate-binding protein 1	ITGMLLEIDNSELLHMLESPESLR	1.46464
2	NP_112583	PMFBP1	Polyamine modulated factor 1 binding protein 1	MLQGELGGIMGQEPENK	2.85571
2	NP_037506	PDCD6IP	Programmed cell death 6 interacting protein	FLTALAQDGVINEEALSVTELDR	1.33202
1	NP_000909	P4HB	Prolyl 4-hydroxylase, beta subunit precursor	LITLEEEMTK	1.28046
1	NP_000909	P4HB	Prolyl 4-hydroxylase, beta subunit precursor	VDATEESDLAQQYGVR	1.3626
2	NP_001015819	PSMD2	Proteasome (prosome, macropain) 26S subunit, non-ATPase, 2	AELATEEYLPVTPILEGFVILR	1.25976
1	NP_001008010	PSMC4	Proteasome 26S ATPase subunit 4, isoform 1	GVLMYGPPGCGK	1.38001
2	NP_001032349	PSMD7	Proteasome 26S subunit, non ATPase 7	LPINHQIIYQLQDVFNLLPDVNLQEFVK	1.45612
2	NP_001080028	PSMB8	Proteasome subunit beta type-8	LYGGNISPTIPFK	2.16522
1	NP_001007974	PDIA6	Protein disulfide isomerase family A, member 6	LAAVDATVSQVLASR	1.31875
2	NP_001007974	PDIA6	Protein disulfide isomerase family A, member 6	LAAVDATVSQVLASR	1.42575
1	NP_005304	PDIA3	Protein disulfide-isomerase A3 precursor	MDATANDVPSPYEVR	1.31054
2	NP_005304	PDIA3	Protein disulfide-isomerase A3 precursor	MDATANDVPSPYEVR	1.29538
1	NP_998835	PPP1CC	Protein phosphatase 1, catalytic subunit, gamma, isoform	TFTDCFNCLPIAAIVDEK	1.18652
1	NP_001093744	PPP2R3A	Protein phosphatase 2 (formerly 2A), regulatory subunit B, alpha	TAWDVGMASESSNR	1.25045
2	NP_001093744	PPP2R3A	Protein phosphatase 2 (formerly 2A), regulatory subunit B, alpha	TAWDVGMASESSNR	1.23487
2	NP_001005443	PPP2CB	Protein phosphatase 2, catalytic subunit, alpha, isoform	LQEVPHEGPMCDLLWSDPDDR	1.24554
2	NP_001080886	PCMT1	Protein-L-isoaspartate (D-aspartate) O-methyltransferase 1	THTDLINNLR	1.64036
2	NP_001090835	RAB6B	Ras-related protein, member RAS oncogene family	LQLWDTAGQER	1.45505
2	NP_001039257	RHAG	Rhesus blood group-associated glycoprotein	NITTSTTDLLSLLGSI	1.26127
2	NP_001011478	RPL15	Ribosomal protein L15	VLSSYWVGEDSTYK	1.3156
2	NP_000974	RPL22	Ribosomal protein L22 proprotein	FTLDCTHPVEDGIMDAANFEQFLQER	1.29881
2	NP_001011231	RPL23	Ribosomal protein L23	ISLGLPVGAVINCADNTGAK	1.82586
1	NP_001080621	RPL30	Ribosomal protein L30	VCTLAIIDPGDSDIIR	1.29674
2	NP_000984	RPL31	Ribosomal protein L31, isoform 1	LYTLVTYVPVTTFK	1.60309
2	EAW77774	RPL4	Ribosomal protein L4, isoform CRA_b	VLKNPLKNLR	1.42335
2	XP_001501525	RPL7L1	Ribosomal protein L7-like 1	SGIRNKTIPLTDNTVIEK	2.47354
2	NP_001080796	RPS19	Ribosomal protein S19	ELAPYDENWFYTR	1.56334
2	XP_001096650	RPS20	Ribosomal protein S20, 40S	SVKSLEKVGADLIR	3.60728
2	XP_001718231	RPS28	Ribosomal protein S28, 40S	EGDVLTLLESER	1.22318
2	XP_001155082	RPS7	Ribosomal protein S7	DAILEDLVFPSEIVGK	1.60229
2	XP_001155082	RPS7	Ribosomal protein S7	DSIPEDLVFPSEIVGK	1.58883
1	NP_001084502	RPS8	Ribosomal protein S8 (rps8b)	AIIIFVPVPQLK	1.16763
2	NP_001084502	RPS8	Ribosomal protein S8 (rps8b)	AIIIFVPVPQLK	1.35743
1	NP_001080589	RPS 6	Ribosomal Protein, Small subunit (28.1 kd)	LNISFPATGCQK	1.34544
2	CAJ82729	RPL12	Ribosomal protien L12, 60s	IGPLGLSPK	2.61645
2	XP_001364909		RNA polymerase II, isoform 2	VFLLGQSAR	1.78739
1	NP_004951	FUS	RNA-binding protein FUS (involved in t(12;16) in malignant liposarcoma)	AAIDWFDGK	1.73675
2	NP_001092284	SRL	Sarcalumenin	VSFVDTPGIIENR	1.26142
2	NP_699165	SCARF2	Scavenger receptor class F, member 2, isoform 1	GKYCREPCPAGFYGLGCR	1.77428
2	XP_521667	CD163L1	Scavenger receptor cysteine-rich type 1 protein CD163c-alpha	ELGCQGHESALWQCPSAGWGRHDW	1.37633
1	NP_001131046	SRRM1	Serine/arginine repetitive matrix 1	TPPPK	1.37678
2	NP_665917	NEK11	Serine/threonine-protein kinase Nek11,, isoform 2	RSIITSREQGIR	1.51008
2	XP_001718827	SUGT1L1	SGT1, suppressor of G2 allele of SKP1 like 1 (S. Cerevisiae)	SRELNPNNSTAVLR	2.03303
2	NP_001016912	SSR1	Signal sequence receptor, alpha	ASPNADTTILFVK	1.39694
1	XP_292596	PPIA	Similar to Cyclophilin	ANAGPNTNGSQFCNCTAK	1.40199
1	NP_000249	MYL3	Slow skeletal ventricular myosin alkali light chain 3	GTYEDFVEGLR	2.06416
2	NP_000249	MYL3	Slow skeletal ventricular myosin alkali light chain 3	GTYEDFVEGLR	2.39602
1	NP_004166	SNRPD3	Small nuclear ribonucleoprotein polypeptide D3	FLILPDMLK	1.35876
2	NP_003085	SNRPE	Small nuclear ribonucleoprotein polypeptide E	VMVQPINLIFR	1.39463
2	NP_001025533	SLC18A1	Solute carrier family 18 member 1	VMGLAMSGIATGVLVGPPFGSAMYEFVGK	1.64895
2	NP_001142	SLC25A4	Solute carrier family 25 (mitochondrial carrier; adenine nucleotide translocator), member 4	EQGFLSFWR	1.71229
2	NP_001011047	SLC25A24	Solute carrier family 25 (mitochondrial carrier; phosphate carrier), member 24	NANIITGLKQ	4.39978
2	NP_001107969	SLC25A13	Solute carrier family 25, member 13 (citrin)	VSPGYLLLAGAIAGMPAASLVTPADVIK	1.61177
2	NP_001030126	SORBS1	Sorbin and SH3 domain containing 1, isoform 3	MNGLASGSNGQDKDMDPTK	2.20394
2	NP_055995	SYNE2	Spectrin repeat containing, nuclear envelope 2, isoform 1	IIDGNPSIILGLI	4.48278
2	NP_671512	SGMS1	Sphingomyelin synthase 1	MFLNNPSIISR	1.458
2	NP_001005054	SFRS3	Splicing factor, arginine serine-rich 3	NPPGFAFVEFEDPR	1.63581
1	AAI23123	SFRS1	Splicing factor, arginine/serine-rich 1	EAGDVCYADVFR	1.19712
2	NP_631907	SFRS12	Splicing factor, arginine/serine-rich 12, isoform b	GFGLGLGFGLTPT	1.63933
2	NP_001079496	SART1	Squamous cell carcinoma antigen recognised by T cells	VNVNLLDKE	1.25309
2	NP_201583	SOX6	SRY (sex determining region Y)-box 6, isoform 2	MREQIQREQQQQQ	1.37129
2	NP_003887	ST3GAL5	ST3 beta-galactoside alpha-2,3-sialyltransferase 5, isoform 1	QTMHNVTTETK	2.06901
2	NP_055205	SND1	Staphylococcal nuclease domain containing 1	ALLLPDYYLVTVMLSGIK	1.36774
2	AAH91702	SAMD9L	Sterile alpha motif domain-containing protein 9-like	SNCPDNLYR	2.70038
2	NP_003157	SULT1A4	Sulfotransferase family, cytosolic, 1A, phenol-preferring, member 3	SHLPLALLPQTLLDQKVK	1.20205
2	NP_115560	SYDE2	Synapse defective 1, Rho gtpase, homolog 2	QLYEAVLDAMAKSPLKMSSNGCENDPGDSK	1.49581
2	NP_996813	SYTL2	Synaptotagmin-like 2, isoform f	EPGLKDNMNAER	1.32025
1	ABO32290	TARDBP	TAR DNA-binding protein 43	TSDLIVLGLPWK	1.29121
2	NP_001072285	TAF4	TATA box binding protein (TBP)-associated factor, 135kda	MAGVPTSVALVR	1.41963
2	NP_149106	TBCK	TBC domain-containing protein kinase-like	ICILDGGINK	1.43684
2	NP_001072902	TBC1D17	TBC1 domain family, member 17	WLLIWFKR	1.44511
2	NP_001079698	WDR36	T-cell activation WD repeat protein	FTLNIFDLETK	1.31038
2	NP_071376	TNN	Tenascin N	YAIYDFFQVAS	1.25528
2	AAC24858	RBM	Testes specific heterogenous nuclear ribonucleoprotein G-T	GFAFVTFESPADAK	1.7726
2	NP_001096223	TARSL2	Threonyl-tRNA synthetase 2, cytoplasmic	FNLTYVSKDGDDK	1.88289
2	AAT09768	TTN	Titin	VPPAKKPEAPPPKVPEAPKEVVLE	1.87319
2	NP_057376	TRAF1	TNF receptor-associated protein 1	GVVDSEDIPLNLSR	1.71907
2	NP_006059	TLR6	Toll-like receptor 6	FLNFTQNVFTDSIFEK	1.99949
2	EAW87907	TOR1A	Torsin family 1, member A (torsin A), isoform CRA_a	LFAECCGQK	1.65567
2	NP_056261	AHCTF1	Transcription factor ELYS	CLVAGLLSPR	1.75844
2	NP_892018	TMPRSS9	Transmembrane protease, serine 9	IQKFPVGR	6.94832
1	NP_001080476	TPI1	Triosephosphate isomerase	DWSKVVLAYEPVWAIGTGK	1.16002
2	NP_001080476	TPI1	Triosephosphate isomerase	DWSKVVLAYEPVWAIGTGK	1.22938
2	NP_001079575	TRIM29	Tripartite motif protein 29	NAPPIPPLPTYTVVMDGEK	1.66292
1	NP_001084756	Tm7	Tropomyosin	SIDDLEDELYAQK	2.10278
1	NP_003280	TPM2	Tropomyosin 2 (beta), isoform 1	AISEELDNALNDITSL	1.9059
1	NP_689476	TPM3	Tropomyosin 3, isoform 1	IQLVEEELDR	2.21501
2	NP_689476	TPM3	Tropomyosin 3, isoform 1	IQLVEEELDR	2.151
1	NP_689476	TPM3	Tropomyosin 3, isoform 1	TIDDLEDELYAQK	1.69722
1	AAA51842	TPM2	Tropomyosin, beta	IQSLQQVADEAEER	1.28887
1	NP_988957	TNNC2	Troponin C type 2 (fast)	AAFDMFDTDGGGDISTK	1.59822
2	AAI08872	TNNT3A	Troponin T type 3 (skeletal, fast)	IPDGEKVDFDDIQK	2.01347
1	NP_001095253	TUBA	Tubulin, alpha	FDGALNVDLTEFQTNLVPYPR	1.2513
1	NP_001016694	TUBA4B	Tubulin, alpha 4b	TIQFVDWCPTGFK	1.308
1	NP_001080566	TUBB4	Tubulin, beta	NSSYFVEWIPNNVK	1.11209
2	NP_001072450	TUBB2C	Tubulin, beta 2C	LAVNMVPFPR	1.12527
2	AAF08931	TINAG	Tubulointerstitial nephritis antigen, isoform TIN-ag	RVSSNETEIMKEIMQ	2.77376
1	NP_001080705	YWHAE	Tyrosine 3-monooxygenase/tryptophan 5-monooxygenase activation protein, epsilon polypeptide	DSTLIMQLLR	1.25923
1	NP_001080372	YWHAQ	Tyrosine 3-monooxygenase/tryptophan 5-monooxygenase activation protein, theta polypeptide	TAFDEAIAELDTLNEDSYK	1.39907
1	NP_001080372	YWHAQ	Tyrosine 3-monooxygenase/tryptophan 5-monooxygenase activation protein, theta polypeptide	TAFDEAIAELDTLNEESYK	1.26159
1	NP_001080117	YWHAZ	Tyrosine 3-monooxygenase/tryptophan 5-monooxygenase activation protein, zeta polypeptide	TAFDEAIAELDTLSEESYK	1.25679
2	NP_003322	TYK2	Tyrosine kinase 2	LLEICFDGE	1.33424
2	EAW75262	PTK6	Tyrosine-protein kinase 6,, isoform CRA_a	VVSVGDPASR	1.53888
2	NP_989371	LSM4	U6 snrna-associated Sm-like protein	TAQNHPMLVELK	1.61731
1	NP_061828	UBB	Ubiquitin B precursor	TITLEVEPSDTIENVK	1.1697
2	XP_001173962	USP3	Ubiquitin specific protease 3, isoform 3	HYEDAQVPLTNHK	1.68748
2	NP_001080185	UBA1	Ubiquitin-activating enzyme E1	GNVQVVIPFLTESYSSSQDPPEK	1.22126
2	XP_001134746	B3GNT5	UDP-glcnac:betagal beta-1,3-N-acetylglucosaminyltransferase 5	GPLEAEELQ	1.42919
2	BAA91001		Unnamed protein product	CPSSLWIR	2.03375
1	AAH46949	VCP	Valosin-containing protein	NAPAIIFIDELDAIAPK	1.1676
2	NP_001080684	VDAC1	Voltage-dependent anion channel 1	WAEYGLTFTEK	1.38901
2	NP_001011299	SCN3B	Voltage-gated sodium channel beta-3 subunit	AEEVTQESVTDYLAIPSENK	1.47176
2	NP_060738	WDR41	WD repeat domain 41	GISALVEIPK	1.16879
2	NP_490645	WNT-8A	Wingless-type MMTV integration site family, member 8A	SPGSAQSLGK	2.42591
2	EAW67267	ZNF259	Zinc finger protein 259,, isoform CRA_a	VEVGSPGSAVAPSPALDLLPALG	2.28563
2	NP_892021	ZNF326	Zinc finger protein 326, isoform 1	ESVLTATSILNNPIVK	1.231
2	NP_115886	ZNF559	Zinc finger protein 559	TLLDQTQRN	1.88381
2	NP_001072160	ZNF592	Zinc finger protein 592	TEEQTKDLDK	1.29776
2	NP_958357	ZNF644	Zinc finger protein 644, isoform 1	KMQEVDFLEQ	1.65967
2	NP_056509	ZNF777	Zinc finger protein 777	SPSSGSGGGGPKPYK	2.57635
2	NP_001016073	ZDHHC21	Zinc finger, DHHC-type containing 21	YTQIMGILTDTTTIEKM	4.88594
