# Supplementary material for: Proteomic analysis of blastema formation in regenerating axolotl limbs
Source: BMC Biol. 2009 Nov 30;7:83. doi: 10.1186/1741-7007-7-83 (PMC2794268; doi:10.1186/1741-7007-7-83)
Supplement: Additional file 2 — Fold changes of 309 priority 1 and 2 proteins at 1, 4 and 7 days post amputation (dpa) relative to control for all categories of biological process. Minus indicates negative fold change; otherwise the fold change is positive. NC = no change. [file 1741-7007-7-83-S2.XLS]

## Sheet: TableS1
Accession No	Gene Name	Name	1dPA	4dPA	7dPA
Biological Process
SIGNALING-ASSOCIATED
NP_001084351	APC	Adenomatous polyposis coli	-1.09576	1.15839	1.22302
NP_001168	ARL1	ADP-ribosylation factor-like 1	-1.23355	NC	1.30028
XP_001144232	CCDC88C	DVL-binding protein DAPLE, isoform 1	1.52234	2.03487	2.37335
NP_009029	CLTCL1	Clathrin, heavy polypeptide-like 1	-1.13706	-1.11318	-1.1613
NP_219493	DIXDC1	DIX domain containing 1, isoform b	-1.23364	-1.25822	-1.40105
NP_001089077	ECTO	Ectodermin	-1.21105	-1.48163	-1.74943
NP_004431	EPHA7	Ephrin receptor A7	1.20834	1.17666	1.40989
NP_001025629	EZR	Ezrin	1.33063	1.28279	1.83332
XP_001375482	FSHB	Follicle-stimulating hormone receptor	1.26127	1.14813	1.19155
NP_001485	GDI2	GDP dissociation inhibitor 2, isoform 1	-1.13014	NC	NC
NP_001080133	GNB2L1	Guanine nucleotide binding protein, beta 2, related sequence 1	1.08373	1.16463	1.22399
NP_006009	GPR109B	G-protein coupled receptor 109B	2.37674	1.60916	2.64857
NP_055240	INVS	Inversin, Isoform a	-1.71182	1.31587	2.57023
NP_001025560	IRF6.2	Interferon regulatory factor 6, gene 2	-1.41394	-1.48826	-1.65052
NP_003595	IRS4	Insulin receptor substrate 4	2.05671	2.08737	2.56228
NP_057452	ISYNA1	Inositol-3-phosphate synthase 1	2.19844	1.64001	2.59161
NP_006268	ITSN2	Intersectin 2, Isoform 1	2.85571	1.95634	2.32454
NP_003564	LTBP4	Latent transforming growth factor beta binding protein 4, isoform b	-1.40844	-1.31495	1.11017
NP_001040625	NET1	Neuroepithelial cell transforming gene 1, isoform 1	2.05589	1.61073	2.75555
NP_001079155	NOS1	Neuronal nitric oxide synthase	4.93226	1.90995	1.16417
XP_001174950	OR2AT4	Olfactory receptor, family 2, subfamily AT, member 4	1.66895	1.37946	2.00935
NP_001004705	OR4D10	Olfactory receptor, family 4, subfamily D, member 10	-1.25913	-1.34475	-1.19353
NP_001005443	PPP2CB	Protein phosphatase 2, catalytic subunit, alpha, isoform	-1.15869	-1.14285	1.07496
EAW75262	PTK6	Tyrosine-protein kinase 6,, isoform CRA_a	-1.53888	-1.315	-1.24044
NP_001090835	RAB6B	Ras-related protein, member RAS oncogene family	1.15009	1.35823	1.45505
NP_115560	SYDE2	Synapse defective 1, Rho gtpase, homolog 2	-1.37296	1.08948	-1.11063
NP_001072902	TBC1D17	TBC1 domain family, member 17	-1.13241	-1.33277	-1.44511
NP_149106	TBCK	TBC domain-containing protein kinase-like	-1.1739	1.06323	1.22398
NP_003322	TYK2	Tyrosine kinase 2	-1.1378	1.14188	1.17265
NP_490645	WNT-8A	Wingless-type MMTV integration site family, member 8A	1.73946	1.65137	2.42591
BAB18640	XG28K	GTP-binding protein like 1	-1.16041	NC	1.19102
NP_001080705	YWHAE	Tyrosine 3-monooxygenase/tryptophan 5-monooxygenase activation protein, epsilon polypeptide	-1.25923	-1.1074	-1.04689
NP_001080117	YWHAZ	Tyrosine 3-monooxygenase/tryptophan 5-monooxygenase activation protein, zeta polypeptide	-1.2171	-1.06936	NC
AAM33247		Mitotic phosphoprotein 39	NC	1.1389	1.14442
Ca2+ - BINDING AND TRANSLOCATION
NP_001006702	ANXA1	Annexin A1	-1.11165	-1.07311	1.08316
NP_001081284	ANXA2-A	Annexin II	-1.05936	-1.36437	-1.70941
NP_004030	ANXA2	Annexin A2, isoform 2	1.26251	1.14542	NC
NP_001016047	ANXA4	Annexin A4	NC	NC	1.14814
NP_001086518	ANXA6	Annexin A6	-1.13488	NC	1.1229
EAW86843	ASPH	Aspartate beta-hydroxylase,, isoform CRA_d	-1.68746	-1.71467	-1.47172
NP_056020	ATP11A	ATPase, class VI, type 11A, isoform a	1.207	1.95762	2.71528
NP_001072333	ATP2A3	ATPase, Ca++ transporting, ubiquitous	-1.297	-1.2734	-1.30018
NP_001120693	CACNA1A	Calcium channel, alpha 1A subunit, isoform 3	1.59786	1.53649	1.16022
NP_060868	CACNA2D3	Calcium channel, voltage-dependent, alpha 2/delta 3 subunit	-1.24854	NC	1.61799
NP_001083858	CAMK2D	Calcium/calmodulin-dependent protein kinase II delta12 subunit	NC	-1.04933	-1.24705
NP_988894	CASQ1	Calsequestrin 1	1.60899	1.14112	1.19017
NP_443179	HAK	Heart alpha-kinase	-1.43415	-1.05704	2.36951
NP_612412	MYLC2PL	Myosin, light chain 10, regulatory	-1.06654	-1.3623	-1.34115
NP_001015897	PVALB	Parvalbumin	-1.16028	-1.35232	-2.55626
NP_001011047	SLC25A24	Solute carrier family 25 (mitochondrial carrier; phosphate carrier), member 24	-1.71182	1.31587	2.57023
NP_001092284	SRL	Sarcalumenin	-1.26142	-1.17693	-1.15109
TRANSCRIPTION AND TRANSLATION
Transcription: Chromatin -Associated Proteins
NP_001079528	H2A.ZL1	Histone H2A.Zl2	1.59773	NC	NC
NP_001015968	H2AFX	Histone H2A family, member X	1.39984	1.36	1.52
NP_001080881	H2AFY2	Histone H2A family, member Y2	1.28924	1.29969	1.58849
ABD91480	HIST1H3A	Histone H3a	1.39156	1.04544	NC
NP_066298	HIST1H3F	Histone cluster 1, H3f	-1.36232	-1.08949	1.08491
NP_073177	HIST1H4B	Histone cluster 1, H4b	-1.46599	-1.26462	-1.19867
NP_001035807	HIST2H2AA4	Histone cluster 2, h2aa4	1.34422	1.27066	1.37576
AAA49763	HIST2H2BE	Histone H2B	-1.21431	-1.13084	-1.20153
CAJ82556	HIST2H2BF	Histone 2, H2bf	NC	-1.12759	-1.48256
NP_005135	HR	Hairless protein, isoform a	1.28981	1.17035	-1.39181
NP_001074725	JMJD1B	Lysine (K)-specific demethylase 3B	-1.05003	-1.67307	-6.82065
NP_001011163	MTA1	Metastasis associated 1	1.21848	1.48512	1.74951
NP_001082010	NAP1L1-A	Nucleosome assembly protein 1 p56a	-1.16055	1.13762	1.15641
AAA49762		Histone H2A	1.11515	1.3797	1.65524
Transcription Factors
NP_056261	AHCTF1	Transcription factor ELYS	1.47023	1.45269	1.75844
NP_001005828	ATF1	Activating transcription factor 1	-1.05005	-1.07371	-1.21142
NP_001083930	CBTF122	CCAAT box transcription factor p122 subunit	1.13621	1.18168	1.27916
NP_001072166	E4F1	E4F transcription factor 1	-1.57173	-1.21558	1.13722
NP_989293	FUBP1	Far upstream element binding protein 1	NC	NC	1.22113
NP_078950	LIN28	Lin-28	1.19697	1.56547	1.42198
NP_064706	MNT	Max binding protein MNT	1.10793	-1.26212	-2.388
NP_006151	NEUROD2	Neurogenic differentiation factor 2	-1.04714	-1.06156	-1.27975
AAA79175	NFATC4	Nuclear factor of activated T-cells, cytoplasmic 4	1.32024	1.12416	-1.49289
AAH51670	NR2C2	Nuclear receptor subfamily 2, group C, member 2	2.32387	2.06219	2.0545
NP_055205	SND1	Staphylococcal nuclease domain containing 1	-1.16314	NC	1.1759
NP_201583	SOX6	SRY (sex determining region Y)-box 6, isoform 2	-1.11394	1.15765	1.23102
NP_001072285	TAF4	TATA box binding protein (TBP)-associated factor, 135kda	-1.27945	-1.19717	1.10956
NP_001079575	TRIM29	Tripartite motif protein 29	-1.38813	NC	1.19796
EAW67267	ZNF259	Zinc finger protein 259,, isoform CRA_a	-1.29819	1.08492	1.76063
NP_892021	ZNF326	Zinc finger protein 326, isoform 1	NC	1.231	1.1435
NP_115886	ZNF559	Zinc finger protein 559	-1.30732	-1.06503	1.44096
NP_001072160	ZNF592	Zinc finger protein 592	1.29776	1.09682	1.19784
NP_958357	ZNF644	Zinc finger protein 644, Isoform 1	1.27838	1.12879	-1.29825
NP_056509	ZNF777	Zinc finger protein 777	-2.57635	-2.22936	-1.43117
AAB94793		Kruppel-like factor 6	1.36164	1.12358	-1.32279
mRNA Processing
NP_057487	CWC15	CWC15 homolog	-1.26054	-1.74343	-3.32514
XP_001922220	DDX10	DEAD (Asp-Glu-Ala-Asp) box polypeptide 10	1.06794	1.14481	1.31322
NP_055644	DDX46	DEAD(Asp-Glu-Ala-Asp) box polypeptide 46	1.18473	-1.23484	-2.21592
NP_001427	FBL	Fibrillarin	-1.40032	-1.34284	NC
NP_004957	HNRNPF	Heterogeneous nuclear ribonucleoprotein F	-1.45645	NC	-1.07525
NP_001086923	HNRNPH2	Heterogeneous nuclear ribonucleoprotein H2 (H')	-1.23955	-1.11401	-1.25433
NP_001120907	HNRNPH3	Heterogeneous nuclear ribonucleoprotein H3	-1.31231	-1.26601	-1.18555
NP_001005335	HNRNPL	Heterogeneous nuclear ribonucleoprotein L isoform b	-1.11673	1.056	1.14139
NP_001090833	HNRNPU	Heterogeneous nuclear ribonucleoprotein U	NC	1.0851	1.13049
NP_001039236	HNRPAB	Heterogeneous nuclear ribonucleoprotein A/B	-1.12694	1.04523	NC
NP_003676	KHSRP	KH-type splicing regulatory protein	-1.07092	NC	1.05869
NP_989371	LSM4	U6 snrna-associated Sm-like protein	-1.40038	-1.12359	1.15491
NP_954659	MATR3	Matrin 3	1.35616	1.37032	1.30366
NP_001080724	NHP2L1	High mobility group-like nuclear protein 2 homolog 1 (non-histone chromosome protein 2-like 1)	-1.1394	-1.15889	-1.27143
AAC24858	RBM	Testes specific heterogenous nuclear ribonucleoprotein G-T	NC	1.49409	1.7726
NP_001079496	SART1	Squamous cell carcinoma antigen recognised by T cells	-1.25309	-1.23408	-1.14836
AAI23123	SFRS1	Splicing factor, arginine/serine-rich 1	-1.1066	-1.12079	1.0681
NP_631907	SFRS12	Splicing factor, arginine/serine-rich 12, isoform b	-1.5904	-1.63933	-1.50529
NP_001005054	SFRS3	Splicing factor, arginine serine-rich 3	-1.19904	1.12664	1.36427
NP_004166	SNRPD3	Small nuclear ribonucleoprotein polypeptide D3	-1.33116	-1.09097	NC
NP_003085	SNRPE	Small nuclear ribonucleoprotein polypeptide E	-1.23195	-1.09787	1.13205
NP_001131046	SRRM1	Serine/arginine repetitive matrix 1	-1.26819	-1.1414	1.08562
ABO32290	TARDBP	TAR DNA-binding protein 43	1.13249	1.29121	1.27536
Translation: Ribosomal Proteins
CAJ82729	RPL12	Ribosomal protien L12, 60s	1.70361	NC	-1.53583
NP_001011478	RPL15	Ribosomal protein L15	NC	1.08061	1.3156
NP_000974	RPL22	Ribosomal protein L22 proprotein	-1.04688	NC	-1.28176
NP_001011231	RPL23	Ribosomal protein L23	1.3635	-1.19106	-1.33911
NP_001080621	RPL30	Ribosomal protein L30	NC	1.1812	1.24336
NP_000984	RPL31	Ribosomal protein L31, isoform 1	1.37244	1.58075	1.60309
EAW77774	RPL4	Ribosomal protein L4, isoform CRA_b	-1.08727	1.21701	1.30911
XP_001501525	RPL7L1	Ribosomal protein L7-like 1	2.47354	1.53877	1.17059
NP_989067	RPLP0	Acidic ribosomal phosphoprotein P0	-1.08107	NC	1.25292
NP_001080589	RPS 6	Ribosomal Protein, Small subunit (28.1 kd)	1.22326	1.14647	1.34544
NP_001080796	RPS19	Ribosomal protein S19	1.56334	1.45908	1.44737
XP_001096650	RPS20	Ribosomal protein S20, 40S	1.62987	1.79782	3.60728
XP_001718231	RPS28	Ribosomal protein S28, 40S	NC	1.17763	1.16756
Translation Factors
NP_001080856	EEF1A2	Eukaryotic translation elongation factor 1, alpha 2	1.08681	1.56624	1.4707
NP_989255	EEF2	Eukaryotic translation elongation factor 2	NC	1.15016	1.21318
NP_001011139	EIF4A1	Eukaryotic translation initiation factor 4A, isoform 1	-1.2563	NC	1.05866
NP_001408	EIF4B	Eukaryotic translation initiation factor 4B	-1.08896	1.05966	1.16492
NP_004721	ETF1	Eukaryotic translation termination factor 1	NC	1.27049	1.37992
NP_001005051	PABPC1	Polyadenylate-binding protein 1	-1.09494	1.11011	1.33764
NP_001096223	TARSL2	Threonyl-tRNA synthetase 2, cytoplasmic	1.08382	-1.20819	-1.73726
CYTOSKELETON
Muscle Proteins
NP_001080060	ACTC1	Actin, alpha 1, skeletal muscle	1.23057	-1.09726	-1.34517
NP_001135513	ACTN3	Actinin, alpha 3	-1.14	-1.27	-1.54
NP_001080177	DES	Desmin	-1.16063	-1.04957	-1.29794
NP_001106379	MYBPC3	Myosin binding protein C, cardiac	-1.19216	-1.34005	-1.51487
NP_001006805	MYH13	Myosin, heavy polypeptide 13, skeletal muscle	NC	-1.25375	-1.54534
NP_001093582	MYH2	Myosin, heavy chain 2, skeletal muscle, adult	-1.0677	-1.34894	-1.56569
NP_002461	MYH3	Myosin, heavy chain 3, skeletal muscle, embryonic	NC	-1.25176	-1.46895
NP_060003	MYH4	Myosin, heavy polypeptide 4, skeletal muscle	NC	-1.24513	-1.50896
NP_000248	MYH7	Myosin, heavy chain 7, cardiac muscle, beta	-1.15	-1.34	-1.57
NP_065935	MYH7B	Myosin, heavy polypeptide 7B, cardiac muscle, beta	-1.07492	-1.24032	-1.39196
NP_524144	MYL1	Fast skeletal myosin alkali light chain 1,, isoform 1f	1.1117	-1.21616	-1.27559
NP_001107717	MYL2	Myosin, light chain 2, regulatory, cardiac, slow	-1.39	-1.53	-1.88
NP_000249	MYL3	Slow skeletal ventricular myosin alkali light chain 3	-1.48867	-1.62066	-2.06416
NP_002468	MYL5	Myosin regulatory light chain 5	-1.44845	-1.68745	-2.04427
NP_037424	MYLPF	Myosin light chain, phosphorylatable, fast skeletal muscle	-1.07	-1.38	-1.76
CAA58788	NEB	Nebulin	1.14998	NC	-1.50631
NP_443075	OBSCN	Obscurin, cytoskeletal calmodulin and titin-interacting rhogef, isoform a	-1.24223	-1.40292	1.14762
NP_001084756	TM7	Tropomyosin	-1.17116	-1.45095	-2.10278
NP_988957	TNNC2	Troponin C type 2 (fast)	-1.30172	-1.42915	-1.59822
AAI08872	TNNT3A	Troponin T type 3 (skeletal, fast)	-1.1747	-1.71229	-2.01347
NP_003280	TPM2	Tropomyosin 2 (beta), isoform 1	-1.26871	-1.50423	-1.9059
AAA51842	TPM2	Tropomyosin, beta	-1.14156	-1.22482	-1.28887
NP_689476	TPM3	Tropomyosin 3, isoform 1	-1.11	-1.43	-1.96
Non-Muscle Proteins: Motility, shape, structural integrity
NP_001017992	ACTBL2	Actin, beta-like 2	1.14647	NC	-1.13928
NP_001605	ACTG1	Actin, gamma 1 propeptide	1.1537	1.05885	-1.06139
NP_001072666	ACTN1	Actinin, alpha 1	-1.11924	-1.15816	-1.22881
NP_004915	ACTN4	Actinin, alpha 4	-1.16321	-1.22204	-1.34598
NP_001089193	ACTR2-A	Actin-related protein 2 homolog	-1.18291	1.05613	1.17533
AAI21310	DSP	Desmoplakin	NC	NC	1.27385
NP_001008844	DSP	Desmoplakin, isoform II	-1.30339	-1.13879	NC
EAW82176	EPPK1	Epiplakin 1	-1.245	NC	1.2474
NP_001448	FLNB	Filamin B, beta (actin binding protein 278)	-1.10102	1.04666	1.16707
NP_002068	GOLGA1	Golgin 97	-1.06642	-1.48982	-1.84923
NP_001116496	KRT12	Keratin 12	-1.40457	-1.14123	1.2702
CAJ81613	KRT19	Keratin 19	-1.40214	1.25536	1.83798
NP_001079053	KRT5.5	Larval keratin	-1.12137	-1.05392	1.1414
NP_002464	MYH9	Myosin, heavy polypeptide 9, non-muscle	1.05349	NC	-1.07116
AAZ85978	MYO9A	Myosin-Ixa,, isoform 1	2.21397	NC	NC
NP_065176	NAV1	Neuron navigator 1	1.416	1.44956	2.11117
NP_005023	PLS3	Plastin 3	-1.13578	-1.10321	-1.09172
NP_055995	SYNE2	Spectrin repeat containing, nuclear envelope 2, isoform 1	-1.67587	1.20092	2.67489
NP_001095253	TUBA	Tubulin, alpha	-1.07512	1.14541	1.17274
NP_001016694	TUBA4B	Tubulin, alpha 4b	-1.13196	1.07533	1.15552
NP_001072450	TUBB2C	Tubulin, beta 2C	NC	1.08009	1.08126
NP_001080566	TUBB4	Tubulin, beta	-1.05645	1.05267	NC
NP_001079038	XAK-B	Keratin XAK-B, adult	-1.53295	-1.6127	-1.45104
NP_001079175	XAK-C	Keratin XAK-C, adult	-1.22984	-1.1125	1.21198
NP_001095227		Cytokeratin type II	-1.81616	-1.36006	-1.12256
Intracellular Movement
NP_060009	DNAH3	Dynein type 3, axonemal, heavy chain	NC	-1.13272	-1.36737
NP_006132	DYNC1LI2	Dynein, cytoplasmic, light intermediate polypeptide 2	1.32024	1.07091	-1.13002
NP_001005077	DYNLL1	Dynein, light chain, LC8-type 1	-1.25815	-1.14345	-1.23984
NP_059447	MVP	Major vault protein	-1.08637	-1.07557	NC
AAH84529	MYH1	Myosin-1	1.05081	-1.17607	-1.40561
CAA67131	MYO1C	Myosin Ic	-1.42725	-1.19542	1.22038
NP_001080439	MYO1E	Myosin I e	2.43809	-1.05061	NC
NP_000250	MYO5A	Myosin VA, isoform 1	-1.37325	-1.11522	1.16307
NP_001032370	PALM2	Paralemmin 2, isoform b	1.60864	-1.83963	-1.98237
NP_001082426	PDLIM1	PDZ and LIM domain 1 (elfin)	NC	-1.1464	-1.29355
Adhesion Proteins
NP_001786	CDH5	Cadherin 5, type 2 preproprotein	1.6192	1.53135	1.16157
NP_620481	CNTNAP4	Cell recognition protein CASPR4, isoform 2	-1.23393	-1.3849	-1.37518
NP_203751	FHDC1	FH2 domain containing 1	-1.21568	-1.45489	-2.06329
NP_699165	SCARF2	Scavenger receptor class F, member 2, isoform 1	1.77428	1.14785	1.45934
NP_003887	ST3GAL5	ST3 beta-galactoside alpha-2,3-sialyltransferase 5, isoform 1	2.06901	1.86696	1.96301
Others
NP_001080459	KPNA2	Karyopherin alpha 2 (RAG cohort 1, importin alpha 1)	1.12117	-1.0622	-1.48147
NP_038479	MYOF	Myoferlin, isoform a	NC	-1.45169	-1.95228
NP_055325	PCLO	Piccolo, Isoform 1	1.24011	1.27599	1.44416
NP_112583	PMFBP1	Polyamine modulated factor 1 binding protein 1	2.85571	1.95634	2.32454
NP_001030126	SORBS1	Sorbin and SH3 domain containing 1, isoform 3	-1.22408	-1.57187	-2.20394
EXTRACELLULAR MATRIX
NP_542376	COL12A1	Collagen, type XII, alpha 1 short, isoform precursor	1.31671	1.05145	-1.11776
NP_005194	COL13A1	Collagen, type XIII, alpha 1, isoform 1	1.41281	1.49233	2.66279
NP_001080821	COL1A1	Collagen, type I, alpha 1	1.43416	1.44025	1.92346
NP_000079	COL1A1	Collagen, type I, alpha 1 preproprotein	1.15854	1.09559	-1.14109
NP_001081258	COL2A1	Collagen, type II, alpha 1	-1.10042	-1.1527	-1.22151
NP_000083	COL4A4	Collagen, type IV, alpha 4 precursor	-1.07146	-1.12742	-1.23969
NP_000384	COL5A2	Collagen, type V, alpha 2, preproprotein	1.92324	1.24379	-1.37009
NP_598014	DCN	Decorin, isoform e precursor	-1.1379	-1.11813	-1.2313
NP_644670	EHD4	EH-domain-containing protein 4	NC	-1.12598	-1.22099
NP_000129	FBN1	Fibrillin 1 precursor	1.08827	NC	1.25408
NP_001081418	FGB	Fibrinopeptide B	3.38939	1.62992	1.13574
NP_001080639	FGG	Fibrinogen, gamma polypeptide	4.64033	2.16714	1.2388
NP_001025695	FN1	Fibronectin 1	1.39255	1.4058	1.46179
NP_997647	FN1	Fibronectin 1, isoform 1 preproprotein	1.50228	1.32735	1.28262
NP_989238	MATN2	Matrilin 2	1.20737	1.2022	NC
AAI41812	MATN4	Matrilin 4	1.11268	1.08498	-1.56962
NP_006466	POSTN	Periostin, osteoblast specific factor, isoform 1	-1.72529	-1.3163	1.25274
AAF08931	TINAG	Tubulointerstitial nephritis antigen, isoform TIN-ag	-1.67985	-2.00739	-2.77376
NP_071376	TNN	Tenascin N	-1.14037	NC	1.10076
METABOLISM
Oxidative phosphorylation
NP_036221	ABCB10	ATP-binding cassette, sub-family B, member 10	-1.05005	-1.07371	-1.21142
NP_001001256	ATP5B	Mitochondrial ATP synthase beta subunit	-1.11131	-1.0891	-1.0485
ABY21330	COX-Va	Cytochrome c oxidase subunit Va precursor	-1.37762	-1.34594	-1.35007
NP_001017313	CS	Citrate synthase	1.06794	-1.05552	-1.0782
NP_001005437	ECHS1	Enoyl Coenzyme A hydratase, short chain, 1, mitochondrial	-1.11913	-1.16494	-1.27504
NP_001011138	GLUD1	Glutamate dehydrogenase 1	-1.13381	-1.20443	-1.20517
NP_001107969	SLC25A13	Solute carrier family 25, member 13 (citrin)	-1.61177	-1.30071	-1.17625
NP_001142	SLC25A4	Solute carrier family 25 (mitochondrial carrier; adenine nucleotide translocator), member 4	1.19098	1.38288	1.71229
Glycolysis
NP_001005643	ALDOA	Aldolase A, fructose-bisphosphate	-1.09	-1.14	-1.21
NP_989131	ALDOB	Aldolase B, fructose-bisphosphate	1.06145	-1.07211	-1.15904
NP_005156	ALDOC	Aldolase C, fructose-bisphosphate	-1.08358	-1.12218	-1.25601
NP_001419	ENO1	Enolase 1	-1.17882	-1.16177	-1.1644
NP_001080346	ENO3	Enolase 3, beta, muscle	-1.16131	-1.21628	-1.2813
NP_001025062	PGAM3	Phosphoglycerate mutase 3	1.09785	NC	1.27533
NP_001086928	PGK2	Phosphoglycerate kinase 2	-1.17533	1.07483	1.22402
NP_001080476	TPI1	Triosephosphate isomerase	-1.16002	-1.12101	-1.14868
Glycogen Metabolism
NP_001001251	PGM1	Phosphoglucomutase 1	-1.34362	-1.27075	-1.16659
NP_005600	PYGM	Glycogen phosphorylase	-1.2295	-1.21777	-1.16248
Others
NP_001084	ACACA	Acetyl-Coenzyme A carboxylase, beta	1.27111	1.12183	-1.37303
NP_001087683	AK1B	Adenylate kinase 1b	NC	-1.13321	-1.20461
NP_005580	ALDH6A1	Aldehyde dehydrogenase 6A1 precursor	-1.10551	1.13418	1.16103
XP_001134746	B3GNT5	UDP-GlcNAc:betaGal beta-1,3-N-acetylglucosaminyltransferase 5	NC	1.15897	1.37999
NP_001704	BHMT	Betaine--homocysteine methyltransferase	-1.07558	-1.15853	-1.29577
NP_005172	CA3	Carbonic anhydrase III	-1.27588	-1.26979	1.08551
NP_001083652	CPNE3	Copine III	-1.17525	-1.136	NC
NP_631918	DAGLB	Diacylglycerol lipase, beta, isoform 1	3.88311	1.25536	1.49142
NP_066284	DHRS4	Peroxisomal short-chain alcohol dehydrogenase	4.44661	3.93224	4.21087
NP_006043	DSCR3	Down syndrome critical region protein 3	-1.07557	-1.10319	-1.36095
NP_001007988	NPC2	Epididymal secretory protein E1	-1.18465	-1.15613	-1.44842
NP_064714	PAPPA2	Pappalysin 2, isoform 1	1.22475	1.15046	1.30218
NP_620169	PNPLA5	Patatin-like phospholipase domain containing 5	-1.18273	-1.14728	-1.42303
NP_671512	SGMS1	Sphingomyelin synthase 1	-1.458	-1.41222	-1.318
NP_003157	SULT1A4	Sulfotransferase family, cytosolic, 1A, phenol-preferring, member 3	-1.09123	NC	1.10156
CELL PROTECTION
Inflammatory-related
AAB83966	AOX1	Aldehyde oxidase	-1.37267	-1.23174	1.3534
NP_001037917	CYP2F1	Novel cytochrome P450 cyp2 family protein	-1.24141	-1.55496	-2.41673
NP_000843	GSTP1	Glutathione transferase	NC	1.22488	1.15281
EAW98026	OAS2	Oligoadenylate synthetase 2 (2'-5'), 69/71kda,, isoform CRA_a	-1.10484	1.41627	1.50699
NP_001011135	PRDX1	Peroxiredoxin 1	1.1237	1.05144	1.23762
AAI50790	PXDN	Peroxidasin homolog (Drosophila)	1.50971	1.35941	1.27769
NP_006059	TLR6	Toll-like receptor 6	1.70896	1.30947	-1.17001
Apoptosis-related
NP_001085207	ABTB1	Ankyrin repeat and BTB (POZ) domain containing 1	NC	1.11809	1.08356
CAJ81568	AK2	Adenylate kinase 2	-1.04986	-1.1364	1.14748
NP_001011102	AKT1S1	AKT1 substrate 1 (proline-rich)	-1.25489	-1.08569	-1.11839
NP_057336	BIRC6	Baculoviral IAP repeat-containing 6	-1.27833	-1.08951	1.27465
NP_068598	FASTKD5	FAST kinase domains 5	NC	-1.06168	-1.53223
NP_002176	IL7R	Interleukin 7 receptor precursor	-1.26207	NC	1.6427
NP_055831	MAST3	Microtubule associated serine/threonine kinase 3	1.87319	1.1445	NC
NP_005922	MICB	MHC class I polypeptide-related sequence B	-1.28112	-1.19517	1.63491
NP_665917	NEK11	Serine/threonine-protein kinase Nek11,, isoform 2	1.43185	1.12454	-1.05463
NP_001016153	PAIRBP1	Plasminogen activator inhibitor 1 RNA-binding protein	NC	1.07309	1.17086
NP_037506	PDCD6IP	Programmed cell death 6 interacting protein	-1.33202	-1.12144	-1.28042
NP_057376	TRAF1	TNF receptor-associated protein 1	-1.28116	1.14043	1.3418
NP_001080684	VDAC1	Voltage-dependent anion channel 1	-1.38901	-1.2459	-1.1888
Chaperones
NP_001006757	CCT2	Chaperonin containing TCP1, subunit 2 (beta)	-1.13698	1.09212	1.10537
NP_068758	FKBP10	FK506-binding protein 10	-1.33658	-1.2225	-1.16685
NP_001087285	HSP27	Small heat shock protein 27	1.05788	-1.1483	-1.32188
NP_001092042	HSP90AA1	Heat shock 90kda protein 1, alpha	-1.36765	-1.07628	1.07736
AAX38250	HSP90AB2P	Heat shock protein 90Bb	-1.35666	1.08814	1.35424
NP_001084280	HSP90B1	Heat shock protein gp96	-1.14647	1.18587	1.26164
NP_006299	HSPB3	Heat shock 27kda protein 3	1.12033	1.17119	1.29835
NP_000909	P4HB	Prolyl 4-hydroxylase, beta subunit precursor	-1.32	-1.11	-1.07
NP_001080886	PCMT1	Protein-L-isoaspartate (D-aspartate) O-methyltransferase 1	-1.38129	-1.09693	1.18756
NP_005304	PDIA3	Protein disulfide-isomerase A3 precursor	-1.31054	-1.1771	NC
NP_001007974	PDIA6	Protein disulfide isomerase family A, member 6	-1.16113	1.13574	1.13308
XP_292596	PPIA	Similar to Cyclophilin	1.10339	1.40199	1.29539
NP_001016912	SSR1	Signal sequence receptor, alpha	-1.29718	NC	1.0769
EAW87907	TOR1A	Torsin family 1, member A (torsin A), isoform CRA_a	1.65567	1.21633	1.49036
NP_001017963		Heat shock 90kda protein 1, alpha, isoform 1	-1.53345	NC	1.22834
DEGRADATION
NP_001013861	EXOC7	Exocyst complex component 7, isoform 1	1.45915	1.40719	1.35837
NP_065822	HACE1	HECT domain and ankyrin repeat containing, E3 ubiquitin protein ligase 1	1.38209	1.31832	1.47795
NP_009220	MME	Membrane metallo-endopeptidase	1.27838	1.12879	-1.29825
NP_001008044	OLA1	Obg-like ATPase 1	-1.08392	NC	1.08942
NP_001080028	PSMB8	Proteasome subunit beta type-8	-1.45239	NC	1.4908
NP_001008010	PSMC4	Proteasome 26S ATPase subunit 4, isoform 1	-1.35172	-1.08798	NC
NP_001015819	PSMD2	Proteasome (prosome, macropain) 26S subunit, non-ATPase, 2	-1.19891	NC	1.05075
NP_001032349	PSMD7	Proteasome 26S subunit, non ATPase 7	-1.09659	NC	1.32786
NP_892018	TMPRSS9	Transmembrane protease, serine 9, Isoform 1	-1.06881	-1.69677	-6.94832
NP_001080185	UBA1	Ubiquitin-activating enzyme E1	1.04798	-1.0989	-1.16534
XP_001173962	USP3	Ubiquitin specific protease 3, isoform 3	1.12394	NC	1.68748
CELL CYCLE
NP_055490	CROCC	Ciliary rootlet coiled-coil	1.06034	1.15594	1.31366
NP_005656	EVI5	Ecotropic viral integration site 5	4.00458	3.29019	3.85014
NP_004951	FUS	RNA-binding protein FUS (involved in t(12;16) in malignant liposarcoma)	-1.3933	-1.20052	1.2465
NP_001008062	LOH11CR2A	Loss of heterozygosity 11 chromosomal region 2 gene A protein homolog	-1.24843	-1.13471	NC
NP_113605	MARK4	MAP/microtubule affinity-regulating kinase 4	-1.43076	-1.6174	-1.24841
NP_001080158	MMCM3	Maternal DNA replication licensing factor 3 (minichromosome maintenance deficient 3)	-1.18475	-1.17964	-1.52235
NP_001020750	NDEL1	Nuclear distribution gene E homolog (A. Nidulans)-like 1, isoform A	1.12895	1.19332	1.16586
NP_000260	NME1	Non-metastatic cells 1, protein (NM23A) expressed in, isoform b	1.35448	1.39062	1.56947
NP_998835	PPP1CC	Protein phosphatase 1, catalytic subunit, gamma, isoform	NC	-1.07053	-1.18652
CAJ83821	RAN	GTP-binding nuclear protein Ran, member RAS oncogene family	-1.27681	-1.05555	NC
AAT09768	TTN	Titin	1.87319	1.1445	NC
NP_001133355	ULA1	NEDD8-activating enzyme E1 regulatory subunit	1.52511	1.92864	1.84106
NP_001079698	WDR36	T-cell activation WD repeat protein	-1.31038	-1.07707	-1.19255
NP_001090169	XMAP215	Microtubule Associated Protein 215 kDa	-1.07945	-1.25807	-1.60371
